# Supplementary material for: Is the Illegal Trade of Glass Eels (Anguilla anguilla) Increasing the Spread of Disease? A Case of EVEX
Source: Microorganisms. 2022 Nov 8;10(11):2208. doi: 10.3390/microorganisms10112208 (PMC9692847; doi:10.3390/microorganisms10112208)
Supplement: Supplementary file 1 [file microorganisms-10-02208-s001.zip]

Archive with 1 entries (1 files):
- microorganisms-1973437-supplementary.pdf
